# Supplementary material for: Altered brain–behavior coupling during inhibitory control in ankylosing spondylitis: ERP evidence from NoGo-P3 component
Source: PLoS One. 2026 Jun 12;21(6):e0351397. doi: 10.1371/journal.pone.0351397 (PMC13262838; doi:10.1371/journal.pone.0351397)
Supplement: S1 Table — (XLSX) [file pone.0351397.s001.xlsx]

## Sheet: Sheet1
Group	Condition	Mean ± SD	Range
AS	Go	115.63 ± 9.14	84–120
AS	NoGo	15.80 ± 9.41	4–30
Control	Go	119.17 ± 0.83	117–120
Control	NoGo	24.17 ± 6.15	9–30
Note. Values are shown as mean ± SD and range. Accepted epochs refer to artifact-free trials retained after EEG preprocessing. One patient was excluded from the NoGo ERP–behavior analyses because no artifact-free NoGo trials remained after preprocessing.
