# Supplementary material for: Altered brain–behavior coupling during inhibitory control in ankylosing spondylitis: ERP evidence from NoGo-P3 component
Source: PLoS One. 2026 Jun 12;21(6):e0351397. doi: 10.1371/journal.pone.0351397 (PMC13262838; doi:10.1371/journal.pone.0351397)
Supplement: S2 Table — (XLSX) [file pone.0351397.s002.xlsx]

## Sheet: Sheet1
ERP_Metric	Mean_Control	Mean_Patient	t_df_value	p_value	Cohens_d
Fz_N2_Amp	-0.87	0.21	-0.40(20)	0.691	-0.15
Fz_NoGo-P3_Amp	-3.14	-4.49	0.48(32)	0.634	0.16
FCz_N2_Amp	-0.11	1.59	-1.02(33)	0.313	-0.33
FCz_NoGo-P3_Amp	-1.49	-2.57	0.60(28)	0.555	0.2
Cz_N2_Amp	0.38	1.39	-0.68(34)	0.503	-0.22
Cz_NoGo-P3_Amp	-0.73	-0.6	-0.08(26)	0.935	-0.03
CPz_N2_Amp	0.03	0.66	-0.41(32)	0.685	-0.13
CPz_NoGo-P3_Amp	-0.01	0.2	-0.14(25)	0.888	-0.05
Pz_N2_Amp	0.64	1.16	-0.32(30)	0.748	-0.11
Pz_NoGo-P3_Amp	0.11	0.93	-0.62(24)	0.544	-0.22
Note: ERP mean amplitudes (μV) were compared using independent samples Welch's t-tests. t(df) = t-statistic with degrees of freedom; p = significance level; Cohen's d = effect size. No significant group differences were found (all ps > .05).
