# Supplementary material for: Altered brain–behavior coupling during inhibitory control in ankylosing spondylitis: ERP evidence from NoGo-P3 component
Source: PLoS One. 2026 Jun 12;21(6):e0351397. doi: 10.1371/journal.pone.0351397 (PMC13262838; doi:10.1371/journal.pone.0351397)
Supplement: S3 Table — (XLSX) [file pone.0351397.s003.xlsx]

## Sheet: Sheet1
ERP_Metric	Mean_Control	Mean_Patient	t_df_value	p_value	Cohens_d
Fz_N2_Amp	0.79	1.78	-0.44(36)	0.663	-0.13
Fz_NoGo-P3_Amp	0.48	2.29	-0.79(26)	0.436	-0.22
FCz_N2_Amp	0.29	0.4	-0.06(35)	0.956	-0.02
FCz_NoGo-P3_Amp	1.09	3.98	-1.40(29)	0.171	-0.39
Cz_N2_Amp	0.16	-0.08	0.15(34)	0.878	0.05
Cz_NoGo-P3_Amp	1.84	3.49	-1.13(33)	0.267	-0.32
CPz_N2_Amp	0.55	0.25	0.21(31)	0.832	0.07
CPz_NoGo-P3_Amp	2.02	3.58	-1.25(34)	0.22	-0.36
Pz_N2_Amp	0.91	0.63	0.22(32)	0.831	0.07
Pz_NoGo-P3_Amp	1.99	3.17	-1.10(35)	0.278	-0.33
Note: ERP mean amplitudes (μV) were compared using independent samples Welch's t-tests. t(df) = t-statistic with degrees of freedom; p = significance level; Cohen's d = effect size.No significant group differences were found (all ps > .05).
