# Supplementary material for: Altered brain–behavior coupling during inhibitory control in ankylosing spondylitis: ERP evidence from NoGo-P3 component
Source: PLoS One. 2026 Jun 12;21(6):e0351397. doi: 10.1371/journal.pone.0351397 (PMC13262838; doi:10.1371/journal.pone.0351397)
Supplement: S4 Table — (XLSX) [file pone.0351397.s004.xlsx]

## Sheet: Sheet1
Group	Condition	ERP_Metric	Behavior_Metric	Pearson_r	p_value	Significant
Control	Go	CPz_N2_Amp	Go_ACC	0.255681	0.238987	FALSE
Control	Go	CPz_N2_Amp	Go_RT	0.0208976	0.924599	FALSE
Control	Go	CPz_NoGo-P3_Amp	Go_ACC	0.306739	0.154556	FALSE
Control	Go	CPz_NoGo-P3_Amp	Go_RT	0.253863	0.24246	FALSE
Control	Go	Cz_N2_Amp	Go_ACC	0.265975	0.219943	FALSE
Control	Go	Cz_N2_Amp	Go_RT	0.0458277	0.835515	FALSE
Control	Go	Cz_NoGo-P3_Amp	Go_ACC	0.353349	0.0981373	FALSE
Control	Go	Cz_NoGo-P3_Amp	Go_RT	0.272433	0.208524	FALSE
Control	Go	FCz_N2_Amp	Go_ACC	0.262116	0.22696	FALSE
Control	Go	FCz_N2_Amp	Go_RT	0.00205006	0.992593	FALSE
Control	Go	FCz_NoGo-P3_Amp	Go_ACC	0.382953	0.0712894	FALSE
Control	Go	FCz_NoGo-P3_Amp	Go_RT	0.272601	0.208233	FALSE
Control	Go	Fz_N2_Amp	Go_ACC	0.229462	0.292236	FALSE
Control	Go	Fz_N2_Amp	Go_RT	-0.0786685	0.721245	FALSE
Control	Go	Fz_NoGo-P3_Amp	Go_ACC	0.57934	0.00376802	TRUE
Control	Go	Fz_NoGo-P3_Amp	Go_RT	0.201762	0.355903	FALSE
Control	Go	Pz_N2_Amp	Go_ACC	0.253412	0.243326	FALSE
Control	Go	Pz_N2_Amp	Go_RT	0.0126021	0.95449	FALSE
Control	Go	Pz_NoGo-P3_Amp	Go_ACC	0.106151	0.629764	FALSE
Control	Go	Pz_NoGo-P3_Amp	Go_RT	0.277411	0.199999	FALSE
Control	NoGo	CPz_N2_Amp	NoGo_ACC	0.041879	0.849523	FALSE
Control	NoGo	CPz_NoGo-P3_Amp	NoGo_ACC	0.128188	0.559961	FALSE
Control	NoGo	Cz_N2_Amp	NoGo_ACC	0.0382669	0.862376	FALSE
Control	NoGo	Cz_NoGo-P3_Amp	NoGo_ACC	0.1938	0.375593	FALSE
Control	NoGo	FCz_N2_Amp	NoGo_ACC	-0.0426216	0.846885	FALSE
Control	NoGo	FCz_NoGo-P3_Amp	NoGo_ACC	0.168915	0.441018	FALSE
Control	NoGo	Fz_N2_Amp	NoGo_ACC	-0.0886855	0.687392	FALSE
Control	NoGo	Fz_NoGo-P3_Amp	NoGo_ACC	0.182479	0.404637	FALSE
Control	NoGo	Pz_N2_Amp	NoGo_ACC	0.103535	0.638275	FALSE
Control	NoGo	Pz_NoGo-P3_Amp	NoGo_ACC	0.11143	0.61273	FALSE
Patient	Go	CPz_N2_Amp	Go_ACC	-0.0771644	0.776377	FALSE
Patient	Go	CPz_N2_Amp	Go_RT	-0.234268	0.382497	FALSE
Patient	Go	CPz_NoGo-P3_Amp	Go_ACC	-0.214424	0.425182	FALSE
Patient	Go	CPz_NoGo-P3_Amp	Go_RT	-0.0287972	0.915689	FALSE
Patient	Go	Cz_N2_Amp	Go_ACC	-0.124075	0.647084	FALSE
Patient	Go	Cz_N2_Amp	Go_RT	-0.418165	0.106994	FALSE
Patient	Go	Cz_NoGo-P3_Amp	Go_ACC	-0.228097	0.395514	FALSE
Patient	Go	Cz_NoGo-P3_Amp	Go_RT	-0.0855721	0.752685	FALSE
Patient	Go	FCz_N2_Amp	Go_ACC	-0.110262	0.684364	FALSE
Patient	Go	FCz_N2_Amp	Go_RT	-0.311947	0.239511	FALSE
Patient	Go	FCz_NoGo-P3_Amp	Go_ACC	-0.0908168	0.738008	FALSE
Patient	Go	FCz_NoGo-P3_Amp	Go_RT	-0.0986017	0.71638	FALSE
Patient	Go	Fz_N2_Amp	Go_ACC	-0.111982	0.679682	FALSE
Patient	Go	Fz_N2_Amp	Go_RT	-0.347516	0.187214	FALSE
Patient	Go	Fz_NoGo-P3_Amp	Go_ACC	-0.234456	0.382104	FALSE
Patient	Go	Fz_NoGo-P3_Amp	Go_RT	-0.281498	0.290874	FALSE
Patient	Go	Pz_N2_Amp	Go_ACC	-0.145727	0.590223	FALSE
Patient	Go	Pz_N2_Amp	Go_RT	-0.288896	0.277834	FALSE
Patient	Go	Pz_NoGo-P3_Amp	Go_ACC	-0.164407	0.542893	FALSE
Patient	Go	Pz_NoGo-P3_Amp	Go_RT	0.108965	0.687903	FALSE
Patient	NoGo	CPz_N2_Amp	NoGo_ACC	0.148157	0.598227	FALSE
Patient	NoGo	CPz_NoGo-P3_Amp	NoGo_ACC	0.503431	0.0557341	FALSE
Patient	NoGo	Cz_N2_Amp	NoGo_ACC	-0.0284721	0.919769	FALSE
Patient	NoGo	Cz_NoGo-P3_Amp	NoGo_ACC	0.546031	0.0352263	TRUE
Patient	NoGo	FCz_N2_Amp	NoGo_ACC	0.0882306	0.754523	FALSE
Patient	NoGo	FCz_NoGo-P3_Amp	NoGo_ACC	0.644855	0.00944317	TRUE
Patient	NoGo	Fz_N2_Amp	NoGo_ACC	0.0619245	0.826467	FALSE
Patient	NoGo	Fz_NoGo-P3_Amp	NoGo_ACC	0.508565	0.0528858	FALSE
Patient	NoGo	Pz_N2_Amp	NoGo_ACC	0.278607	0.314646	FALSE
Patient	NoGo	Pz_NoGo-P3_Amp	NoGo_ACC	0.441169	0.0997354	FALSE
