# Supplementary material for: Altered brain–behavior coupling during inhibitory control in ankylosing spondylitis: ERP evidence from NoGo-P3 component
Source: PLoS One. 2026 Jun 12;21(6):e0351397. doi: 10.1371/journal.pone.0351397 (PMC13262838; doi:10.1371/journal.pone.0351397)
Supplement: S5 Table — (XLSX) [file pone.0351397.s005.xlsx]

## Sheet: Sheet1
Part A. Within-group correlations and Fisher’s r-to-z tests
Electrode	Patient r	Patient p	Control r	Control p	Fisher’s z	p
FCz	0.6449	0.0094	0.1689	0.441	1.6319	0.1027
Cz	0.546	0.0352	0.1938	0.3756	1.1404	0.2541
Part B. Linear regression models testing ERP × Group interactions
Electrode	Term	Estimate	SE	t	p
FCz	Intercept	0.90583	0.01204	75.247	<0.001
FCz	ERP	0.00851	0.00994	0.855	0.3983
FCz	Group_Patient	0.01183	0.02093	0.565	0.5756
FCz	ERP × Group_Patient	0.08435	0.03785	2.229	0.0326
Cz	Intercept	0.90579	0.01229	73.704	<0.001
Cz	ERP	0.00994	0.01036	0.959	0.3442
Cz	Group_Patient	0.0218	0.02031	1.074	0.2906
Cz	ERP × Group_Patient	0.05113	0.03082	1.659	0.1063
Note. Within-group associations were assessed using Pearson correlations. Between-group differences in correlation strength were further examined using Fisher’s r-to-z tests and linear regression models including the ERP × Group interaction term. One patient was excluded because no artifact-free NoGo trials remained after preprocessing.
