# Supplementary material for: Altered brain–behavior coupling during inhibitory control in ankylosing spondylitis: ERP evidence from NoGo-P3 component
Source: PLoS One. 2026 Jun 12;21(6):e0351397. doi: 10.1371/journal.pone.0351397 (PMC13262838; doi:10.1371/journal.pone.0351397)
Supplement: S6 Table — (XLSX) [file pone.0351397.s006.xlsx]

## Sheet: Theta_Power_Difference_Analysis
Channel	Mean Difference (AS − Controls)	Uncorrected p	Bonferroni-corrected p	Significant after Bonferroni
Fp1	-19.3151	0.5759	1	No
Fp2	2.6145	0.941	1	No
F7	2.8795	0.7961	1	No
F3	4.6589	0.7494	1	No
Fz	-1.1136	0.9345	1	No
F4	0.2307	0.965	1	No
F8	1.5864	0.6858	1	No
FC3	-4.6311	0.5086	1	No
FCz	-1.412	0.8732	1	No
FC4	2	0.4412	1	No
T7	0.5735	0.6951	1	No
C3	2.8964	0.1782	1	No
Cz	1.2617	0.5805	1	No
C4	3.0794	0.0854	1	No
T8	0.6936	0.5139	1	No
CP3	2.1437	0.1437	1	No
CPz	2.8608	0.175	1	No
CP4	3.0945	0.0268	0.6971	No
P7	0.9097	0.3278	1	No
P3	2.5403	0.0492	1	No
Pz	2.637	0.1234	1	No
P4	4.3885	0.0165	0.4284	No
P8	0.6898	0.4798	1	No
O1	1.0857	0.247	1	No
Oz	0.9383	0.3356	1	No
O2	1.1416	0.3042	1	No
Note. Theta power was analyzed in the 4–7 Hz range within the 400–600 ms window. Mean difference values are reported as AS minus control. Bonferroni correction was applied across the 26 tested channels; no channel remained significant in the Go condition after correction.
