# Supplementary material for: Altered brain–behavior coupling during inhibitory control in ankylosing spondylitis: ERP evidence from NoGo-P3 component
Source: PLoS One. 2026 Jun 12;21(6):e0351397. doi: 10.1371/journal.pone.0351397 (PMC13262838; doi:10.1371/journal.pone.0351397)
Supplement: S7 Table — (XLSX) [file pone.0351397.s007.xlsx]

## Sheet: Sheet1
Channel	Mean Difference (AS − Controls)	Uncorrected p	Bonferroni-corrected p	Significant after Bonferroni
Fp1	-20.022	0.5847	1	No
Fp2	-6.6495	0.847	1	No
F7	-4.3755	0.5433	1	No
F3	-1.7008	0.8559	1	No
Fz	-6.0578	0.6294	1	No
F4	3.5989	0.4704	1	No
F8	7.4301	0.1447	1	No
FC3	-3.4869	0.5931	1	No
FCz	-4.6465	0.6781	1	No
FC4	4.2673	0.0943	1	No
T7	-0.6264	0.4962	1	No
C3	3.9968	0.0422	1	No
Cz	5.2587	0.04	1	No
C4	4.2396	0.0148	0.3854	No
T8	0.8221	0.3157	1	No
CP3	4.3059	0.0038	0.0984	No
CPz	6.4253	0.0007	0.0174	Yes
CP4	5.2338	0.0004	0.0093	Yes
P7	0.8314	0.2095	1	No
P3	4.2581	0.0011	0.0276	Yes
Pz	5.5093	0.0019	0.0487	Yes
P4	5.0246	0.0001	0.0022	Yes
P8	0.0787	0.915	1	No
O1	1.2221	0.2878	1	No
Oz	0.2608	0.7549	1	No
O2	1.0322	0.2717	1	No
Note. Theta power was analyzed in the 4–7 Hz range within the 400–600 ms window. Mean difference values are reported as AS minus control. Bonferroni correction was applied across the 26 tested channels; significant channels in the NoGo condition after correction were CPz, CP4, P3, Pz, and P4.
