# Supplementary material for: Altered brain–behavior coupling during inhibitory control in ankylosing spondylitis: ERP evidence from NoGo-P3 component
Source: PLoS One. 2026 Jun 12;21(6):e0351397. doi: 10.1371/journal.pone.0351397 (PMC13262838; doi:10.1371/journal.pone.0351397)
Supplement: S8 Data — (XLSX) [file pone.0351397.s008.xlsx]

## Sheet: Sheet1
Subject	Group	Go_ACC	Go_RT	NoGo_ACC	Go_Fz_N2_Amp	Go_Fz_P3b_Amp	Go_FCz_N2_Amp	Go_FCz_P3b_Amp	Go_Cz_N2_Amp	Go_Cz_P3b_Amp	Go_CPz_N2_Amp	Go_CPz_P3b_Amp	Go_Pz_N2_Amp	Go_Pz_P3b_Amp	NoGo_Fz_N2_Amp	NoGo_Fz_P3b_Amp	NoGo_FCz_N2_Amp	NoGo_FCz_P3b_Amp	NoGo_Cz_N2_Amp	NoGo_Cz_P3b_Amp	NoGo_CPz_N2_Amp	NoGo_CPz_P3b_Amp	NoGo_Pz_N2_Amp	NoGo_Pz_P3b_Amp
1	Control	1	389.825757575758	0.848484848484849	2.83724886313081	1.34170467793942	2.34800833731890	1.07025128349662	4.38638835837133	-1.35636	5.46079101869604	-2.0307	6.79497118398547	-4.51709	3.82534313797951	-2.76643	1.76746000647545	-0.423535	1.91712575018406	0.930613402463496	1.98182917816564	1.36711650482379	2.16702260613442	2.52282592142001
2	Control	1	344.805555555556	0.916666666666667	6.61218839250505	-9.11137	5.29560511913151	-7.47138	1.41946954346262	-4.49248	-1.52451	-1.61512	-3.69989	-0.0980802	2.22134316191077	0.341197459585965	1.53402670897543	1.17370658070373	1.42847473740578	2.66934692667797	0.942444856315851	4.29583371855319	1.50528628167405	4.51488830208778
3	Control	1	405.717948717949	0.897435897435898	0.191783906817436	-0.514269	1.06371779873967	0.373389438868035	0.510494955843315	1.89972268760670	0.156804735288024	2.58719799017534	1.03748802751303	2.42648798208684	24.9151478576660	-28.6907	18.7792264556885	-21.3405	8.99447522163391	-10.598	7.77672113656998	-8.28596	6.57526765346527	-6.40136
4	Control	0.993055555555556	402.027972027972	1	-3.37242	-1.74764	-2.74918	-1.34127	-1.80859	-0.986753	-1.63967	-0.922016	-0.977523	-0.794048	5.43559561818838	-0.53254	5.82752751901746	-0.790372	6.41970178350806	-1.02959	6.67307897441089	-1.12718	7.06777373760939	-1.0756
5	Control	0.993055555555556	471.706293706294	0.944444444444444	-0.882148	-5.04269	-2.89351	-2.81782	-3.76648	-2.59731	-4.49877	-2.49026	-4.60225	-1.74078	6.14675289336592	-5.76198	3.43990893360227	-2.84056	3.40771798752248	-1.93071	3.56501370102167	-1.57553	3.89303432621062	-0.712284
6	Control	0.916666666666667	394.204545454545	1	-2.25251	-2.3042	-1.53261	-1.47148	-0.031729	-1.17739	-0.142035	-0.278115	-0.192672	-0.124496	7.22436659973115	0.237759827803820	8.82635648488999	3.22287996456027	5.57134817481041	3.22812976157293	3.00008377030492	3.02199720937759	2.14228172756732	2.94633686510846
7	Control	0.986111111111111	326.281690140845	0.861111111111111	1.04889737907797	-9.48783	2.37323122765869	-8.21432	1.05356164004654	-6.49413	1.11436802305281	-6.42656	1.48731523005292	-5.50563	1.12766969203949	-2.11664	1.28983212724328	-0.308546	1.08014465644956	0.456036408133805	1.09523272819817	0.718168109022081	0.802743515521288	0.358655458912253
8	Control	1	390.507575757576	0.939393939393939	9.06856183052063	-1.58733	8.37623380661011	-0.941951	8.72581334948540	-0.948654	5.98092671558261	-0.465236	4.83070210665464	0.179357796562836	-8.05549	4.64951407082379	-16.0859	4.88121398589574	0.977596179246903	4.11877405732870	4.42795102246106	2.34717614259571	6.86610041648150	0.378382047731429
9	Control	0.968750000000000	360.430107526882	0.770833333333333	-0.393498	-0.0626536	0.0321721615642309	0.122814799120242	1.16656564931385	0.893928428795189	-1.08794	1.31182874050923	-1.1531	0.849979788288474	7.57515534967184	-3.91047	7.56147610057145	-3.36197	7.88000411704183	-3.54111	4.66968486653641	-2.19759	2.64518740929663	-1.28658
10	Control	1	444.284722222222	0.916666666666667	1.51975811511278	4.90306652843952	13.5600303840637	9.65597239255905	15.1267065143585	9.50156372189522	16.1449947929382	9.41384688019753	16.9209294652939	8.82334808835760	2.22088459930383	-5.46606	2.90082768157125	-9.54435	1.73516009181738	-4.42395	0.587629470396787	-2.31487	-1.12947	0.483429498854093
11	Control	0.994047619047619	411.862275449102	0.857142857142857	-2.07566	0.294305507205427	-1.26327	0.725786125361919	1.41787095458247	-0.364856	0.656964420806617	0.197360294633545	2.66205366089940	-0.95241	8.35076250404119	11.0008723211288	0.494975392855704	14.5790524542332	-0.482012	14.3829609608650	-1.01561	14.3752684974670	-0.534671	14.9370588159561
12	Control	0.993589743589744	448.574193548387	0.923076923076923	-0.731187	4.86107809238136	-2.67679	4.86324026585557	-4.25081	4.82130347523838	-5.38985	5.04960700877011	-3.5975	4.07157732628286	0.0229769184440374	-0.0301061	-1.8615	0.776816444473807	-3.11559	2.00394479166251	-2.39181	2.03405044325686	-3.11227	4.16547113686800
13	Control	1	508.265151515152	0.878787878787879	0.999145342819393	-2.39399	1.08365862479433	-1.85783	0.557179321050644	-1.32959	0.0111405025422573	-1.23708	-1.69887	-0.00608518	-10.6004	-2.36204	-12.1172	0.974618349336088	-14.0416	1.20949806608260	-9.81344	5.65140710403211	-8.38598	3.28756191574037
14	Control	1	464.312500000000	0.972222222222222	-7.26252	-10.0474	-5.77359	-9.01705	-4.69857	-5.31734	-4.73193	-5.12461	-2.76191	-3.82734	-11.584	18.8833201532811	-8.69857	14.5561516380077	-7.32457	10.2880100222537	-5.90436	6.28682358674705	-3.38798	3.81478498667479
15	Control	0.916666666666667	395.590909090909	0.861111111111111	-3.66507	-36.7609	-4.13238	-13.7183	-5.08353	-8.67424	-5.41311	-6.92369	-3.87709	-1.63078	0.444272234104574	-2.39431	-1.60283	-0.340463	-5.69129	2.33992299287580	-5.681	2.94339879431762	-7.05505	1.80414232495939
16	Control	0.993589743589744	370.129032258065	0.871794871794872	-8.00885	-5.15667	-7.1518	-2.57716	-3.50152	-2.03347	-2.71865	-1.83421	2.11648791295476	-2.4266	3.23359317392111	-0.736909	4.41152747835964	-0.994998	4.26237401833758	-1.49403	5.05185546748340	-2.15919	5.99873144373298	-2.09536
17	Control	0.986111111111111	386.485915492958	0.972222222222222	-13.8273	1.25184903133661	-12.6917	-0.15485	-7.85114	-0.5985	-4.49542	0.00861239701509476	-4.05118	0.943358913995326	-5.64885	-3.72563	-1.30335	-5.88835	-2.10007	-0.428826	-2.79879	1.12502098182216	-1.25407	3.99252467400394
18	Control	0.993055555555556	428.643356643357	0.833333333333333	3.57075723303482	3.80419830400497	2.67055715002120	2.81163986377418	2.66784188911319	2.48164216115605	2.81957721989602	3.18612685963512	4.11820675462484	2.18312160422094	0.615974991321564	-2.61739	0.866003645122983	-2.67788	-4.12689	-2.34688	0.223083599060774	-3.4733	1.60582846477628	-3.25876
19	Control	0.993589743589744	496.774193548387	0.948717948717949	-1.98909	3.75792665544897	-0.596168	3.13050223924220	1.27932330384851	1.99037342301104	1.08756944552064	2.47848179338500	0.469535786807537	2.64323002658784	-1.66233	7.67997431740165	-0.702616	9.57599886976183	-1.06272	9.11300698284060	-1.24125	8.50550969101489	-0.130772	8.93562875300646
20	Control	1	400.611111111111	0.916666666666667	-1.02114	-2.5443	0.0634076245129109	-3.33821	-1.45764	-0.672392	-1.59239	0.160373262007488	-0.881442	0.428423379497617	-17.8139	29.8893700274825	-11.3199	25.9605456130207	-5.17661	17.5120744410157	-3.31459	13.0070407952368	0.836551415901631	4.59945050230250
21	Control	1	362.934523809524	0.785714285714286	1.27735440209508	2.45920848825946	0.781681475564838	2.54073075804859	-0.677873	2.87641895334586	0.379978889822960	1.98777446545661	0.266934703513980	1.60650678969920	-5.84948	-1.32715	-2.89319	-3.07374	-0.586375	-1.06889	-0.0941968	0.566141229466302	1.16792729742825	1.70168409731239
22	Control	0.980769230769231	392.398692810458	0.948717948717949	-2.46552	-5.48336	-1.97013	-3.62463	-1.25491	-1.90427	-0.0337106	2.03821512576193	-0.819612	1.61918435275555	4.10922824773938	0.772491899169982	3.43665739819407	0.805334159657359	1.43572433028370	0.653625327805057	2.46394794024527	0.528243286553770	1.66747140852734	0.180358541002497
23	Control	1	444.984848484849	0.939393939393939	0.763143967688084	-2.54536	3.20881672419608	-2.96594	4.78899375066161	-2.19414	0.0588973784819245	0.684672937518917	2.25086195945740	-1.51226	1.87158266961109	0.0449233874678612	2.07406118601561	0.0557624538056552	2.24079004913569	0.274059949591756	2.38450122851878	0.866640429114923	0.884763565249741	1.91966841008514
24	Patient	1	402.416666666667	1	1.85028865598142	-8.10565	0.558474307879806	-2.98873	0.0391667090375268	-1.82266	-1.54133	-0.717967	-1.48155	1.09440634138882	-2.1637	2.97947176815942	-0.213352	8.99009503480047	-2.2916	6.67354533348233	2.40574860468507	7.21845756813884	2.64142715927213	6.35969957068563
25	Patient	0.923076923076923	442.631944444444	0.871794871794872	-1.2616	-3.74365	-1.75978	-4.3682	4.06869491875172	-0.889761	-7.11656	3.31392667731270	-0.992337	1.96047624663799	-9.51023	3.19763549170923	-11.248	1.61437829593197	-8.3402	-1.2422	-8.47553	0.575222228728235	-8.77351	1.50921305923723
26	Patient	0.897435897435898	446.078571428571	0.846153846153846	11.9120293116570	1.91485614589415	10.0991807439923	2.12554819293320	8.51338441967964	3.78862352911383	10.1404285705090	4.95119035246782	10.6951654148102	5.05350526075810	-0.291065	1.12178610809147	-3.06434	3.16570605814457	-3.2125	3.84768471572548	-3.08192	2.76177480706945	-1.07528	1.31408275326947
27	Patient	0.923076923076923	477.729166666667	0.897435897435898	2.02024918470532	-1.2218	0.639207672709599	2.20447920547798	0.776110217161477	2.93835915438831	2.03361585468054	3.17106833301950	4.89284076452255	3.61495172288269	3.61326051786542	1.38260922051966	1.92494205631316	3.17236436659470	-0.071323	4.81993468895555	-1.21776	5.15181649142876	-1.49771	4.01894973341492
28	Patient	0.916666666666667	511.863636363636	1	4.72811384962406	-23.5279	1.29333093568683	-17.3749	-2.5598	-12.3936	-3.37002	-11.9033	-9.46583	-7.97869	6.76789363302290	3.63805148757063	4.53460981240962	4.47284942953847	1.70894434586167	4.26092504028231	1.41627133496106	4.19687213491648	1.84219188602685	4.96348803706467
29	Patient	1	527.791666666667	0.972222222222222	3.89712257474661	-15.7244	2.83930214658380	-8.34172	-1.76978	-3.19016	-1.93526	-2.74162	-1.17693	-1.03042	6.92810370266438	2.11244344731793	2.89519722267985	4.96192278150469	-3.27767	4.22617861364735	-2.96757	4.49384929749183	-2.64066	2.10293160788715
30	Patient	0.980769230769231	426.784313725490	0.948717948717949	-11.2834	8.59585705269128	-5.08322	3.42850432610139	-4.80848	6.04816715878900	-4.68374	6.11288208916783	-2.95682	6.39132802974433	13.4082248008251	-1.2928	13.7332452726364	-0.213948	9.52959833562374	2.13681849386543	9.34591494143009	2.08215705983341	3.40817930564284	3.90764865551144
31	Patient	0.846153846153846	469.128787878788	0.974358974358974	-11.2834	8.59585705269128	-5.08322	3.42850432610139	-4.80848	6.04816715878900	-4.68374	6.11288208916783	-2.95682	6.39132802974433	-0.833307	-0.200217	-1.8003	1.24002092825947	-0.71689	1.39788789233193	0.141985391005874	0.505165515446570	2.63765371445566	1.78279065106064
32	Patient	0.916666666666667	414.979020979021	0.923076923076923	0.663400704832748	-6.96474	5.70433170691133	-3.3398	5.49699097156525	0.727772006168962	7.14619379520416	1.41928246021271	7.41569120645523	1.05288426665589	2.65433140128851	3.95012851793319	-1.84151	6.72438496142750	-2.42068	7.18929774577264	-1.92902	7.71040617674589	-0.793572	7.20508554339409
33	Patient	1	545.537878787879	1	-27.2943	-4.52569	-6.23698	1.66218494597357	-2.92831	1.09914395461470	-1.56904	4.74732078179717	-4.24291	7.42861658006907	0.983514116965234	5.36509327030741	-0.894997	8.16566455177963	0.0570143041014671	6.99639395043254	1.12896393815056	5.38042935788632	4.09575239591301	5.16840416723397
34	Patient	1	425.712121212121	0.818181818181818	6.59137553468347	-5.94334	5.67644821874797	-6.89257	5.69270887374878	-7.24186	4.64139512777329	-6.58445	4.65954410970211	-6.69736	3.50992621038109	-0.336531	4.47295197991654	-0.346362	5.05478529870510	0.0337540493719280	3.69173474524170	0.735147449001670	2.32113773953170	1.84208052254224
35	Patient	1	442.118055555556	0.972222222222222	5.56587708950043	-17.4695	4.19726607874036	-10.1418	3.94819776080549	-7.63499	2.10775263883173	-6.05392	1.73494424425997	-4.52585	-0.984392	6.42095329502597	-1.52614	6.39896920166910	2.27434474492446	1.59241306866519	1.31764094784856	4.41182504281402	2.40392681337893	2.99025888480246
36	Patient	0.993055555555556	520.790209790210	0.972222222222222	2.02024918470532	-1.2218	0.639207672709599	2.20447920547798	0.776110217161477	2.93835915438831	2.03361585468054	3.17106833301950	4.89284076452255	3.61495172288269	-1.12741	2.75919735418633	-1.10898	4.81627704253420	0.783710989058018	5.11166033271700	0.966402766108513	2.62440562932752	4.46731175661087	-0.147328
37	Patient	1	424.568181818182	1	-4.02435	3.78281309217215	-2.72666	3.94736569648609	-2.44434	2.77038099870086	-1.64318	1.18111852265894	0.192964565092698	1.10029881212860	-1.99774	6.22073380596761	-3.15178	6.79755703680217	-4.24636	5.72389646678232	-3.01633	6.04120914927684	-3.71449	5.40218176417053
38	Patient	0.916666666666667	445.979020979021	0.897435897435898	13.3570941588283	-3.99609	9.56047082662582	-3.45518	7.90757192179561	-2.24152	6.43537679124624	-3.06805	7.59560708303005	-3.52274	5.68407983081415	-2.97341	3.34718005722389	-0.306506	3.92063673850149	-0.367812	4.07850969493389	-0.147217	4.19788859236985	-0.827098
39	Patient	0.987179487179487	381.389610389610	0.923076923076923	5.92252065658569	-2.33728	5.08611427307129	-3.25019	4.37117313623428	-0.566816	2.53623063923791	0.103254280448891	-0.183192	0.928320214059204	After initial preprocessing, this subject had no artifact-free trials available for the NoGo condition
